# Supplementary material for: A Systematic Review and Meta-Analysis of microRNA Profiling Studies in Chronic Kidney Diseases
Source: Noncoding RNA. 2024 May 3;10(3):30. doi: 10.3390/ncrna10030030 (PMC11130806; doi:10.3390/ncrna10030030)
Supplement: Supplementary file 1 [file ncrna-10-00030-s001.zip]

Archive with 3 entries (3 files):
- Supplementary File S1.xlsx
- Supplementary File S2.pdf
- Supplementary File S3.xlsx
